# Supplementary material for: Inter-assay variation and reproducibility of progesterone measurements during ovarian stimulation for IVF
Source: PLoS One. 2018 Nov 1;13(11):e0206098. doi: 10.1371/journal.pone.0206098 (PMC6211677; doi:10.1371/journal.pone.0206098)
Supplement: S4 File — (XLSX) [file pone.0206098.s005.xlsx]

## Sheet: Spreadsheet 1
Stratification according to the ranges of progesterone levels	All results				Results on day of final oocyte maturation
	Gen. 2 (ng/ml)	Gen. 3 (ng/ml)	Architect (ng/ml)		Gen. 2 (ng/ml)	Gen. 3 (ng/ml)	Architect (ng/ml)
< 0.8 ng/ml	0.064	<0.050
	0.074	<0.050
	0.081	<0.050
	0.092	<0.050
	0.097	<0.050
	0.118	<0.050
	0.12	<0.050
	0.122	<0.050
	0.133	<0.050
	0.137	<0.050
	0.14	<0.050
	0.14	<0.050	<0.10		0.14	<0.050	<0.10
	0.141	<0.050
	0.143	0.186	0.6		0.143	0.186	0.6
	0.15	0.096
	0.151	<0.050
	0.154	<0.050
	0.155	<0.050
	0.17	0.143	0.38		0.17	0.143	0.38
	0.171	<0.050
	0.172	<0.050
	0.175	0.082
	0.176	0.139
	0.18	<0.050	0.18
	0.191	0.128
	0.198	<0.050
	0.2	0.085
	0.201	<0.050
	0.203	<0.050
	0.208	<0.050
	0.21	<0.050
	0.21	0.053
	0.212	0.58	0.631
	0.213	<0.050
	0.221	<0.050
	0.223	0.052
	0.226	0.24
	0.23	<0.050	0.2
	0.232	0.066
	0.234	0.155
	0.235	0.127
	0.236	< 0.050
	0.239	<0.050
	0.244	<0.050
	0.245	0.06
	0.247	<0.050
	0.252	0.082
	0.252	<0.050
	0.253	0.142
	0.255	0.153
	0.258	<0.050
	0.264	0.055
	0.268	0.056
	0.269	0.078
	0.27	0.061	0.41
	0.273	0.186
	0.276	<0.050
	0.28	0.179	0.41		0.28	0.179	0.41
	0.284	<0.050
	0.284	0.075
	0.285	0.05
	0.287	0.067
	0.29	<0.050
	0.29	0.073
	0.29	<0.050	0.24
	0.291	0.127
	0.296	0.113
	0.296	<0.050
	0.297	0.077
	0.298	0.062
	0.3	0.068	0.25		0.3	0.068	0.25
	0.302	0.306
	0.304	0.155
	0.305	<0.050
	0.306	0.141
	0.308	0.319
	0.309	0.084
	0.309	0.107
	0.312	0.101
	0.312	0.141
	0.314	0.196
	0.319	<0.050
	0.32	0.068	0.29
	0.321	0.153
	0.322	0.123
	0.322	0.078
	0.323	0.223
	0.323	0.198
	0.323	<0.050
	0.324	0.245
	0.325	0.074
	0.325	0.088
	0.33	<0.050	0.33		0.33	<0.050	0.33
	0.331	<0.050
	0.331	0.66	0.937
	0.335	<0.050
	0.336	0.072
	0.336	<0.050
	0.338	0.085
	0.34	0.154
	0.34	<0.050	0.24		0.34	<0.050	0.24
	0.341	0.255
	0.341	0.222
	0.341	0.141
	0.343	<0.050
	0.346	0.136
	0.348	0.066
	0.35	0.199
	0.35	0.148
	0.35	0.225
	0.35	0.305	0.48
	0.351	0.072
	0.356	0.18
	0.357	0.171
	0.358	0.13
	0.359	0.144
	0.36	0.136
	0.36	0.159
	0.362	0.19
	0.362	0.192
	0.362	0.58	0.881
	0.364	0.288
	0.366	0.142
	0.368	0.146
	0.368	0.064
	0.37	0.08
	0.376	0.257
	0.376	<0.050
	0.378	0.205
	0.379	<0.050
	0.38	<0.050	0.41
	0.38	0.181	0.46		0.38	0.181	0.46
	0.386	0.146
	0.389	<0.050
	0.389	0.202
	0.39	0.223
	0.392	0.142
	0.397	<0.050
	0.398	0.235
	0.398	0.065
	0.4	0.092
	0.403	0.119
	0.409	0.197
	0.41	<0.050
	0.41	0.078	0.22
	0.41	0.145	0.5		0.41	0.145	0.5
	0.414	0.18
	0.414	0.256
	0.415	0.163
	0.415	0.2
	0.417	0.113
	0.42	0.066	0.25
	0.42	<0.050	0.32
	0.421	<0.050
	0.423	<0.050
	0.429	<0.050
	0.43	<0.050
	0.432	0.177
	0.439	0.376
	0.44	<0.050	0.37		0.44	<0.050	0.37
	0.442	0.427
	0.443	0.261	0.66		0.443	0.261	0.66
	0.448	0.222
	0.45	0.163
	0.45	0.302	0.46
	0.45	0.281	0.74		0.45	0.281	0.74
	0.45	<0.050	0.38
	0.45	<0.050	0.37
	0.458	0.149
	0.459	0.089
	0.461	0.23
	0.464	0.114
	0.467	0.472
	0.467	<0.050
	0.469	0.141
	0.47	0.62	1
	0.47	0.353	0.57		0.47	0.353	0.57
	0.473	0.175
	0.48	0.252
	0.482	0.157	0.6		0.482	0.157	0.6
	0.487	0.081
	0.491	<0.050
	0.492	0.096
	0.494	<0.050
	0.5	0.216	0.41		0.5	0.216	0.41
	0.504	0.26
	0.506	0.145
	0.507	0.072
	0.514	<0.050
	0.517	0.096
	0.52	0.154	0.26
	0.521	0.162
	0.526	0.648
	0.526	<0.050
	0.527	0.179
	0.528	0.102
	0.528	0.237
	0.53	<0.050
	0.53	0.168	0.34
	0.53	0.19	0.32		0.53	0.19	0.32
	0.533	0.189
	0.535	<0.050
	0.536	0.087
	0.54	0.34	0.77		0.54	0.34	0.77
	0.55	0.119	0.26		0.55	0.119	0.26
	0.551	0.195
	0.551	0.314
	0.552	0.192
	0.553	0.129
	0.555	0.323
	0.559	0.136
	0.56	0.326	0.77		0.56	0.326	0.77
	0.56	0.166	0.51
	0.56	0.093	0.31
	0.562	0.058
	0.566	0.135
	0.57	0.592
	0.57	0.456
	0.57	0.182	0.42
	0.57	0.07	0.23		0.57	0.07	0.23
	0.57	0.273	0.65		0.57	0.273	0.65
	0.573	0.248
	0.576	0.249
	0.576	0.062
	0.58	0.234	0.63		0.58	0.234	0.63
	0.58	0.637	0.92		0.58	0.637	0.92
	0.584	0.106	0.24
	0.587	0.549
	0.587	0.364
	0.59	<0.050	0.13		0.59	<0.050	0.13
	0.59	0.078	0.42
	0.59	0.227	0.38		0.59	0.227	0.38
	0.591	0.136
	0.592	0.159
	0.597	0.404
	0.597	0.16
	0.6	0.312	0.71		0.6	0.312	0.71
	0.602	<0.050
	0.605	0.227
	0.605	0.149
	0.61	0.352	0.36
	0.611	0.246
	0.612	0.362
	0.617	0.121
	0.62	0.123
	0.622	0.278
	0.623	0.106
	0.626	0.061
	0.627	0.064
	0.627	0.122
	0.63	0.212	0.58		0.63	0.212	0.58
	0.63	0.185	0.56		0.63	0.185	0.56
	0.631	0.17
	0.631	0.4
	0.635	<0.050
	0.638	0.184
	0.64	0.138	0.38		0.64	0.138	0.38
	0.642	0.207
	0.643	0.144
	0.648	0.335
	0.65	0.219	0.47		0.65	0.219	0.47
	0.652	0.303
	0.656	0.664
	0.66	0.236	0.59		0.66	0.236	0.59
	0.663	0.535
	0.668	0.438
	0.668	<0.050
	0.676	0.592
	0.677	0.221
	0.685	0.45
	0.69	0.0262	0.44		0.69	0.0262	0.44
	0.699	0.551
	0.7	0.236	0.62		0.7	0.236	0.62
	0.71	0.592
	0.71	0.253	0.52
	0.712	0.329
	0.718	0.411
	0.72	0.811	1.17
	0.723	0.079
	0.729	0.127
	0.729	0.269
	0.73	0.412	0.57
	0.73	0.498	0.76
	0.731	0.312
	0.735	0.664
	0.746	0.554
	0.75	0.617
	0.75	0.426	0.96		0.75	0.426	0.96
	0.75	0.292	0.68		0.75	0.292	0.68
	0.752	0.14
	0.755	0.348
	0.76	0.249	0.41		0.76	0.249	0.41
	0.76	0.242	0.45
	0.763	0.273
	0.77	0.266	0.49
	0.777	0.314
	0.78	0.548
	0.78	0.395	0.62		0.78	0.395	0.62
	0.78	0.488	0.9
	0.785	0.425
	0.786	0.496
	0.79	0.265	0.64
	0.793	0.055
	0.799	0.304
0.8 ng/ml to < 1.0 ng/ml	0.806	0.42
	0.814	0.567
	0.825	0.678
	0.83	0.685
	0.83	0.22	0.68		0.83	0.22	0.68
	0.8366	0.743
	0.84	0.296	0.47		0.84	0.296	0.47
	0.84	0.416	0.81		0.84	0.416	0.81
	0.848	0.421
	0.851	0.257
	0.86	0.374	0.86
	0.867	0.72
	0.87	0.386	0.66		0.87	0.386	0.66
	0.895	0.215
	0.896	0.265
	0.902	0.184
	0.907	1
	0.914	0.306
	0.919	0.297
	0.923	0.343
	0.93	0.665	1.12		0.93	0.665	1.12
	0.94	0.52	0.65		0.94	0.52	0.65
	0.953	0.709
	0.955	0.891
	0.96	0.257
	0.96	0.874	1.08		0.96	0.874	1.08
	0.97	0.351	0.52
	0.982	0.724
	0.991	0.839
	0.998	0.775
1.0 ng/ml to < 1.5 ng/ml	1	0.155
	1	0.261	0.43		1	0.261	0.43
	1	0.372	0.73		1	0.372	0.73
	1.01	0.542
	1.01	0.539	0.83		1.01	0.539	0.83
	1.01	0.439	0.65
	1.04	0.91
	1.05	0.332
	1.06	0.61	0.84		1.06	0.61	0.84
	1.06	0.206	0.48
	1.08	0.811
	1.08	0.498	0.64		1.08	0.498	0.64
	1.09	0.674	0.89		1.09	0.674	0.89
	1.1	0.758	1.26		1.1	0.758	1.26
	1.12	0.617	1.08		1.12	0.617	1.08
	1.13	0.581
	1.15	0.504
	1.15	0.191
	1.16	0.276
	1.16	1.05
	1.17	0.431
	1.18	1.12	1.56		1.18	1.12	1.56
	1.2	0.867	1		1.2	0.867	1
	1.21	0.616
	1.21	0.482	0.86
	1.23	0.95	1.28		1.23	0.95	1.28
	1.25	0.759	1.14
	1.26	0.83
	1.27	0.894	0.9		1.27	0.894	0.9
	1.27	0.442	0.68		1.27	0.442	0.68
	1.28	0.868	1.27
	1.29	0.749	1.08		1.29	0.749	1.08
	1.29	1.04	1.35
	1.34	0.397	0.65		1.34	0.397	0.65
	1.35	0.359	0.45		1.35	0.359	0.45
	1.36	0.682	1.09		1.36	0.682	1.09
	1.37	0.636
	1.38	0.871
	1.38	0.956	1.19		1.38	0.956	1.19
	1.38	0.811	1.29		1.38	0.811	1.29
	1.39	0.392
	1.4	1.36
	1.42	1.19	1.49		1.42	1.19	1.49
	1.45	1.03	1.45
	1.48	0.546	1.12
≥ 1.5 ng/ml	1.53	1.18	1.31		1.53	1.18	1.31
	1.55	1.05
	1.58	1.84	2.3
	1.62	1.47	1.82		1.62	1.47	1.82
	1.64	0.614	0.91		1.64	0.614	0.91
	1.68	1.51	1.95
	1.68	1.23	1.78
	1.7	0.556	1.16
	1.71	0.917	1.45
	1.73	1.5
	1.77	0.634	0.79		1.77	0.634	0.79
	1.81	0.807	1.21		1.81	0.807	1.21
	1.88	2.06
	2.06	1.41	1.52		2.06	1.41	1.52
	2.1	2.32
	2.28	1.84	2.12		2.28	1.84	2.12
	2.29	1.5	1.74
	2.31	1.61	2.04		2.31	1.61	2.04
	2.6	2.95
	3.02	3.17
	3.72	2.5
	5.66	7.2
	6.09	5.62
	7.2	6.98
	9.66	9.48
	10.04	9.04
	12.39	12.01
	13	10.91
	17.62	16.02
	17.71	16.26
	17.73	17.25
	17.94	16.17
	18.17	17.05
	56.95	42.4
